# Supplementary material for: Effect of Sn Doping on Pd Electro-Catalysts for Enhanced Electro-Catalytic Activity towards Methanol and Ethanol Electro-Oxidation in Direct Alcohol Fuel Cells
Source: Nanomaterials (Basel). 2021 Oct 15;11(10):2725. doi: 10.3390/nano11102725 (PMC8537662; doi:10.3390/nano11102725)
Supplement: Supplementary file 1 [file nanomaterials-11-02725-s001.zip]

Archive with 1 entries (1 files):
- nanomaterials-1377530-supplementary.pdf
